# Supplementary material for: Identification of Novel Components of the Unfolded Protein Response in Arabidopsis
Source: Front Plant Sci. 2016 May 12;7:650. doi: 10.3389/fpls.2016.00650 (PMC4864164; doi:10.3389/fpls.2016.00650)
Supplement: Supplementary file 1 [file Table1.XLSX]

## Sheet: Hoja1
Supplemental table 1: Oligonucleotides used for quantitative RT-PCR amplifications
Name	Sequence
UBQ.F	5’-GCTCTTATCAAAGGACCTTCG
UBQ.R	5’-CGAACTTGAGGAGGTTGCAAA
BiP1/2.F	5’-ATATGGCTCGCTCGTTTGG
BiP1/2.R	5’-GGTTTCCTTGGTCATTGGCA
HRD1.F	5’-TCTCTGTTGGGTTTATCTCTTTGGTT
HRD1.R	5’-CGGACATGAGAGAGCAAAGTCA
BIP3.F	5’-CACGGTTCCAGCGTATTTCAAT
BIP3.R	5’-ATAAGCTATGGCAGCACCCGTT
WRKY75.F	5’-TGGTCGTGACAACCTACGAAGGA
WRKY75.R	5’-GGATTTCTCGATGGGATGCGAATG
RMA1.F	5’-ACCCATTACAGTCTCGGTTCCTTC
RMA1.R	5’-AAGAGGTGACCACAGAGAGTCACA
