# Supplementary material for: Identification of Novel Components of the Unfolded Protein Response in Arabidopsis
Source: Front Plant Sci. 2016 May 12;7:650. doi: 10.3389/fpls.2016.00650 (PMC4864164; doi:10.3389/fpls.2016.00650)
Supplement: Supplementary file 2 [file Table2.xlsx]

## Sheet: Hoja1
Supplemental table 2: Gene co-expression network contains 10 modules
Module	AGI code	Gene symbol or description (n.a., not available)
1	At1g04300	(TRAF-like protein)
1	At1g05520	(Sec23/Sec24 protein)
1	At1g08720	EDR1
1	At1g09155	PP2-B15
1	At1g09210	CRT1b
1	At1g09720	NET2B
1	At1g10050	(xylanase)
1	At1g12680	PEPKR2
1	At1g13880	(ELM2 domain-containing protein)
1	At1g20110	(RING/FYVE/PHD zinc finger protein)
1	At1g24340	EMB260
1	At1g29230	CIPK18
1	At1g29770	CLSD1
1	At1g31070	GlcNAc1pUT1
1	At1g32340	NHL8
1	At1g48430	(dihydroxyacetone kinase)
1	At1g54360	TAF6B
1	At1g56340	CRT1a
1	At1g59820	ALA3
1	At1g60420	n.a.
1	At1g70590	(F-box protein)
1	At1g73980	(phosphoribulokinase)
1	At1g80780	(Polynucleotidyl transferase, ribonuclease H-like protein)
1	At2g01060	Myb-like
1	At2g02820	MYB88
1	At2g17520	IRE1a
1	At2g28910	CXIP4
1	At2g31510	ARI7
1	At2g33490	(hydroxyproline-rich glycoprotein)
1	At2g38840	(guanylate-binding protein)
1	At2g40950	bZIP17
1	At2g43970	(RNA-binding protein)
1	At2g45580	CYP76C3
1	At2g45910	(U-box domain-containing protein kinase)
1	At3g01530	MYB57
1	At3g01770	BET10
1	At3g06400	CHR11
1	At3g06960	PDE320
1	At3g10800	bZIP28
1	At3g15430	(regulator of chromosome condensation)
1	At3g16785	PLDP1
1	At3g19190	ATG2
1	At3g44370	(membrane insertion protein)
1	At3g49490	n.a.
1	At3g51050	(FG-GAP repeat-containing protein)
1	At3g52640	(Zn-dependent exopeptidase)
1	At3g53230	(ATPase)
1	At3g55730	MYB109
1	At3g57880	(CaLB-domain phosphoribosyltransferase)
1	At3g60300	(RWD domain-containing protein)
1	At4g00550	DGD2
1	At4g01810	(Sec23/Sec24 protein)
1	At4g02195	SYP42
1	At4g02480	(ATPase)
1	At4g02640	bZIP10
1	At4g03320	tic20-IV
1	At4g11740	SAY1
1	At4g28260	n.a.
1	At4g31670	UBP18
1	At5g02910	(F-box/RNI-like protein)
1	At5g03340	(ATPase)
1	At5g04410	NAC2
1	At5g08480	(VQ motif-containing protein)
1	At5g09280	(pectin lyase)
1	At5g09400	KUP7
1	At5g13390	NEF1
1	At5g14080	(TPR-like protein)
1	At5g20910	AIP2
1	At5g23330	(nucleotidylyl transferase)
1	At5g24360	IRE1b
1	At5g35430	(TPR-like protein)
1	At5g37170	(O-methyltransferase)
1	At5g43560	(TRAF-like protein)
1	At5g46250	(RNA-binding protein)
1	At5g51290	ACD5
1	At5g51740	(metalloendopeptidase)
1	At5g56190	(Transducin/WD40 repeat-like protein)
1	At5g58720	(smr domain-containing protein)
1	At5g59420	ORP3C
1	At5g61790	CNX1
2	At1g01190	CYP78A8
2	At1g04110	SDD1
2	At1g04310	ERS2
2	At1g05470	CVP2
2	At1g08320	BZIP21
2	At1g08670	(ENTH/VHS protein)
2	At1g13830	(carbohydrate-binding protein)
2	At1g26450	(carbohydrate-binding protein)
2	At1g27670	n.a.
2	At1g30080	(glycosyl hydrolase)
2	At1g34245	EPF2
2	At1g53260	n.a.
2	At1g55210	(disease resistance-responsive)
2	At1g60030	NAT7
2	At1g61590	(protein kinase)
2	At1g66020	(terpenoid cyclase)
2	At1g68810	(bHLH)
2	At1g70470	n.a.
2	At1g72200	(RING/U-box protein)
2	At1g74055	n.a.
2	At1g80080	TMM
2	At2g02550	(PIN domain-like protein)
2	At2g04038	BZIP48
2	At2g06820	(transposable element)
2	At2g10340	n.a.
2	At2g24140	n.a.
2	At2g26950	MYB104
2	At2g28510	(Dof-type zinc finger protein)
2	At2g29330	TRI
2	At2g30400	OFP2
2	At2g41230	ORS1
2	At2g44080	ARGOS-LIKE
2	At2g47260	WRKY23
2	At3g06120	MUTE
2	At3g13420	n.a.
2	At3g13650	(disease resistance-responsive protein)
2	At3g19200	n.a.
2	At3g21710	n.a.
2	At3g22760	SOL1
2	At3g24310	MYB305
2	At3g25710	bHLH32
2	At3g25730	EDF3
2	At3g25930	(adenine nucleotide alpha hydrolase)
2	At3g26460	(polyketide cyclase/dehydrase)
2	At3g49760	bZIP5
2	At3g53200	MYB27
2	At3g59900	ARGOS
2	At4g11880	AGL14
2	At4g14060	(polyketide cyclase/dehydrase)
2	At4g27590	(heavy metal transport protein)
2	At4g28090	sks10
2	At4g31805	(WRKY transcription factor)
2	At4g37730	bZIP7
2	At5g03310	(SAUR-like auxin-responsive protein)
2	At5g03610	(GDSL-like lipase)
2	At5g05430	(RNA-binding protein)
2	At5g06330	(LEA hydroxyproline-rich glycoprotein)
2	At5g10820	(major facilitator protein)
2	At5g10830	(S-adenosyl-L-methionine-dependent methyltransferase)
2	At5g12330	LRP1
2	At5g17980	(C2 calcium/lipid-binding phosphoribosyltransferase)
2	At5g19530	ACL5
2	At5g19810	(proline-rich extensin-like protein)
2	At5g20370	(serine-rich protein-related)
2	At5g20760	(transposable element)
2	At5g27510	(protein kinase)
2	At5g37990	(S-adenosyl-L-methionine-dependent methyltransferase)
2	At5g44210	ERF9
2	At5g46590	ANAC096
2	At5g53210	SPCH
2	At5g53640	(F-box domain protein)
2	At5g53980	HB52
2	At5g57130	(Clp amino terminal domain-containing protein)
2	At5g57240	ORP4C
2	At5g60200	TMO6
2	At5g60880	BASL
2	At5g66700	HB53
2	At5g67060	HEC1
3	At1g61720	BANYULS
3	At2g02580	CYP71B9
3	At2g42830	SHATTERPROOF 2
3	At2g42860	n.a.
3	At2g46960	CYP709B1
3	At3g04280	RESPONSE REGULATOR 22
3	At3g13540	MYB5
3	At3g58780	SHATTERPROOF 1
3	At5g11360	(Interleukin-1 receptor-associated kinase)
3	At5g35550	TT2
3	At5g39130	(RmlC-like cupin)
3	At5g47150	(YDG/SRA domain-containing protein)
3	At5g48100	TT10
3	At5g60130	(AP2/B3-like transcription factor)
3	At5g60140	(AP2/B3-like transcriptional factor)
4	At1g33280	NAC015
4	At1g77200	DREB A-4
4	At1g79580	SOMBRERO
4	At2g43480	(peroxidase)
4	At4g00770	TON1 RECRUITING MOTIF 9
4	At4g01240	(S-adenosyl-L-methionine-dependent methyltransferase)
4	At4g10350	NAC070
4	At4g11610	(C2 calcium/lipid-binding phosphoribosyltransferase)
4	At4g11780	TON1 RECRUITING MOTIF 10
5	At1g80920	J8
5	At2g15890	MEE14
5	At2g33830	(dormancy/auxin-associated protein)
5	At3g47160	(RING/U-box protein)
5	At4g03510	RMA1
5	At4g05070	(wound-responsive protein)
5	At4g14270	(PAM2-motif protein)
5	At5g24890	n.a.
5	At5g25210	n.a.
5	At5g51390	n.a.
5	At5g57630	CIPK21
6	At1g22015	DD46
6	At1g55600	WRKY10
6	At1g64830	(aspartyl protease)
6	At1g79960	OFP14
6	At2g19500	CKX2
6	At2g28680	(RmlC-like cupin)
6	At2g37720	TBL15
6	At3g17140	(invertase/pectin methylesterase inhibitor)
6	At3g57270	BG1
6	At4g02300	(invertase/pectin methylesterase inhibitor)
6	At4g20800	(FAD-binding berberine protein)
6	At5g06500	AGL96
6	At5g35900	LBD35
6	At5g39260	EXPA21
6	At5g40260	SWEET8
7	At1g08940	(phosphoglycerate mutase)
7	At1g33030	(O-methyltransferase)
7	At1g42990	bZIP60
7	At1g67980	CCOAMT
7	At1g74360	(LRR-protein kinase)
7	At1g74590	GSTU10
7	At2g38470	WRKY33
7	At2g38790	n.a.
7	At2g45220	(invertase/pectin methylesterase inhibitor)
7	At3g18250	(putative membrane lipoprotein)
7	At3g26910	(hydroxyproline-rich glycoprotein)
7	At3g53810	(Concanavalin A-like lectin protein kinase)
7	At3g59700	HLECRK
7	At4g15610	n.a.
7	At4g18880	HSF A4A
7	At4g23190	CRK11
7	At4g23700	CHX17
7	At5g13080	WRKY75
7	At5g27420	CNI1
7	At5g38900	(thioredoxin)
8	At1g11340	(S-locus lectin protein kinase)
8	At1g12480	OZS1
8	At1g19620	n.a.
8	At1g62400	HT1
8	At1g64010	(serine protease inhibitor)
8	At1g78530	(protein kinase)
8	At2g21080	n.a.
8	At2g26040	PYL2
8	At2g38300	(myb-like HTH transcriptional regulator)
8	At2g40260	(homeodomain-like protein)
8	At3g51760	n.a.
8	At3g52310	(ABCG27)
8	At5g65590	SCAP1
9	At1g17420	LOX3
9	At1g20510	OPCL1
9	At1g35140	PHI-1
9	At1g72520	LOX4
9	At2g27080	(LEA hydroxyproline-rich glycoprotein)
9	At3g01830	(calcium-binding EF-hand protein)
9	At3g02840	(ARM-repeat protein)
9	At3g23250	MYB15
9	At4g08950	EXO
9	At4g25810	XTR6
9	At4g31800	WRKY18
9	At5g42380	CML37
9	At5g49520	WRKY48
9	At5g57560	TCH4
10	At1g12250	(pentapeptide repeat-containing protein)
10	At1g64680	n.a.
10	At1g65230	n.a.
10	At3g17470	CRSH
10	At3g19800	n.a.
10	At3g23700	(nucleic acid-binding protein)
10	At4g14540	NF-YB3
10	At4g25080	CHLM
10	At5g25630	(TPR-like protein)
10	At5g35790	G6PD1
