# Supplementary material for: Identification of Novel Components of the Unfolded Protein Response in Arabidopsis
Source: Front Plant Sci. 2016 May 12;7:650. doi: 10.3389/fpls.2016.00650 (PMC4864164; doi:10.3389/fpls.2016.00650)
Supplement: Supplementary file 3 [file Table3.xlsx]

## Sheet: Hoja1
Supplemental table 3: An overlap between the coexpression network and the Endoplasmic Reticulum Unfolded Protein Response (ER-UPR, GO:0030968) ontology term
Module	AGI code	Gene symbol or description
1	At1g10050	(xylanase)
5	At1g42990	bZIP60
5	At1g74360	(LRR-protein kinase)
1	At2g17520	IRE1a
9	At3g01830	(calcium-binding EF-handprotein)
9	At3g02840	(ARM-repeat protein)
1	At3g10800	bZIP28
1	At3g16785	PLDP1
5	At3g26910	(hydroxyproline-rich glycoprotein)
2	At3g49760	bZIP5
5	At3g59700	HLECRK
1	At4g00550	DGD2
1	At4g02640	bZIP10
5	At4g23190	CRK11
1	At5g24360	IRE1b
5	At5g27420	CNI1
9	At5g42380	CML37
