# Supplementary material for: Identification of Novel Components of the Unfolded Protein Response in Arabidopsis
Source: Front Plant Sci. 2016 May 12;7:650. doi: 10.3389/fpls.2016.00650 (PMC4864164; doi:10.3389/fpls.2016.00650)
Supplement: Supplementary file 4 [file Table4.xlsx]

## Sheet: Hoja1
Supplemental table 4: An overlap between the coexpression network and genes upregulated during pollen tube growth (Wang et al., 2008)
Module	AGI code	Gene symbol or description
1	At1g09720	NET2B
1	At1g20110	(RING/FYVE/PHD zinc finger protein)
1	At1g29230	CIPK18
1	At1g29770	CLSD1
1	At1g56340	CRT1a
1	At1g60420	n.a.
1	At2g17520	IRE1A
7	At3g26910	(hydroxyproline-rich glycoprotein)
5	At3g47160	(RING/U-box protein)
1	At3g55730	MYB109
5	At4g14270	(PAM2-motif protein)
1	At5g08480	(VQ motif-containing protein)
1	At5g09280	(pectin lyase-like protein)
1	At5g20910	AIP2
1	At5g24360	IRE1B
6	At5g40260	SWEET8
1	At5g56190	(Transducin/WD40 repeat-like protein)
1	At5g59420	ORP3C
1	At5g61790	CNX1
